# Supplementary material for: Reproducibility and validity of a novel invasive method of assessing peripheral microvascular vasomotor function
Source: PLoS One. 2019 Jan 25;14(1):e0211152. doi: 10.1371/journal.pone.0211152 (PMC6347364; doi:10.1371/journal.pone.0211152)
Supplement: S1 Table — (XLSX) [file pone.0211152.s001.xlsx]

## Sheet: Sheet1
PLOS													Measurement 1										Measurement 2
Patient	Age	Men	HTN	DM	Current_smoker	BMI	tchol	LDL	HDL	Creat	Statins	ACEI_ARB	ivusbase	flovelbase	flowvolbase	vascresbase	pcondach6	pcondntg	pmicroach6	pmicroaden	pvresach6	pvresaden	ivusbase	flovelbase	flowvolbase	vascresbase	pcondach6	pcondntg	pmicroach6	pmicroaden	pvresach6	pvresaden
1	46.2027	1	1	0	0	27.3982				0.96	1	0	49.4626	19.5988	581.644	15398.4	0.0159676	0.0626413	0.188632	1.38565	-0.158697	-0.651936	47.4504	20.1893	574.794	15582	0.0300693	0.0718982	0.134555	1.15607	-0.118597	-0.614874
2	49.8	1	0	0	0	37.9839	224	135	34	0.93	0	0	49.4136	10.1329	300.422	21028.7	0.0739958	0.0679084	0.353998	3.67915	-0.214703	-0.761939	50.639	12.0518	366.173	17252.7	0.0223346	0.0287051	0.297998	2.89641	-0.180822	-0.714116
3	54.737	1	0	0	1	40.7631	202	133	39	0.82	0	0	33.3868	31.5035	631.08	14192.2	-0.0127356	0.0111601	-0.363096	1.25291	0.640189	-0.552166	30.807	32.6421	603.364	14844.1	-0.00210342	0.011822	-0.332898	1.20119	0.565941	-0.541644
4	46.1781	1	1	0	0	27.4691	177	95	69	0.83	0	0	32.566	27.5258	537.844	13084.1	-0.0045569	-0.00166431	0.268441	1.15787	-0.211631	-0.526048	32.663	28.5243	559.013	12588.6	-0.00871322	0.00181857	0.20566	1.13211	-0.170578	-0.520322
5	58.7616	1	1	0	0	37.0878	240	158	40	0.96	0	0	18.8836	12.0271	136.269	46947.1	0.0903006	0.101337	0.118681	3.84004	-0.0278726	-0.78306	18.9142	11.0569	125.48	50983.8	0.102071	0.106587	0.171903	4.35139	-0.0720222	-0.803789
6	46.5342	1	0	0	0	26.7755	202	150	35	1.12	0	0	28.3514	4.35584	74.0964	72309.2	-0.0190608	-0.00647587	0.403033	6.4514	-0.287258	-0.871806	28.0418	4.35797	73.3233	73071.7	-0.0226091	-0.0149562	0.481294	6.44854	-0.324915	-0.871757
7	50.0795	1	1	0	0	41.977	227	136	39	0.9	0	1	41.5422	15.0327	374.695	20061.6	0.0324682	0.0619418	-0.303014	1.95678	0.541592	-0.722959	33.4428	14.7279	295.525	25436.1	-0.0265767	0.0825469	-0.361969	2.01485	0.684039	-0.728296
8	43.5918	1	0	0	0	30.2469	193	117	57	1.06	0	0	38.6842	12.67	294.078	22842	0.0112708	0.0371159	0.180621	2.40181	-0.112655	-0.688541	41.1056	13.9057	342.96	19586.3	-0.00164941	0.0228144	-0.00802612	2.18056	0.0560954	-0.666876
9	56.5836	1	1	0	1	33.6901	177	87	23	1.29	1	0	19.9208	14.0207	167.583	35311.7	0.011877	0.043442	-0.660597	-0.590566	1.34911	0.947316	19.81	14.9857	178.12	33222.7	0.00249369	0.0378698	-0.681663	-0.60726	1.50457	1.03009
10	69.2356	1	1	0	0	45.8795	182	110	42	0.77	1	0	33.3672	7.91866	158.534	39849.3	-0.00842144	-0.0150987	-0.332473	-0.0998109	0.611843	0.110878	32.8146	8.28481	163.118	38729.5	-0.0212466	-0.0122263	-0.267719	-0.17734	0.469312	0.21557
11	54.1644	1	1	1	0	37.0704	92	24	21	0.92	0	1	23.3754	10.6949	149.999	55445	0.0178906	0.0369876	-0.0824155	2.62413	0.184129	-0.684274	22.7436	10.5137	143.472	57967.2	0.0113087	0.0271461	0.159707	3.1076	-0.0630922	-0.721435
12	66.3562	1	0	1	0	33.2203	118	42	41	1.39	1	0	18.6554	8.62873	96.5834	74517.1	0.00334488	-0.0248078	-0.0337949	2.31449	0.0694762	-0.681533	18.4374	8.67231	95.9369	75019.3	-0.00408951	-0.0248083	0.0576127	2.43214	-0.0229568	-0.69245
13	63.4274	1	1	0	0	26.2298	141	68	33	1.21	1	1	24.907	7.71247	115.257	58281.3	-0.0351789	-0.0242823	0.986371	5.17347	-0.47859	-0.832231	24.2262	7.85647	114.199	58820.9	-0.0315856	-0.011277	0.935	4.78623	-0.464747	-0.821004
14	56.2658	1	1	0	0	33.0772	184	108	39	0.99	1	0	27.215	6.19547	101.166	98808.1	-0.033724	-0.0125519	1.09305	5.11079	-0.503118	-0.842901	26.5694	6.58739	105.014	95187.5	-0.0441034	-0.000421538	1.00227	5.01623	-0.480589	-0.840432
15	53.6192	1	0	0	0	30.417	299	195	47	0.94	0	0	34.066	11.3733	232.465	33712	-0.0309165	-0.0395174	0.486197	0.194882	-0.251617	-0.120398	32.0656	13.4989	259.71	30175.4	-0.0212751	-0.0394317	0.476648	0.0560741	-0.115583	-0.00478532
16	58.4	1	0	0	0	29.2698	213	123	44	1.05	1	0	27.2164	6.38205	104.218	65989.2	-0.0247718	-0.019378	0.11089	1.99566	-0.0265508	-0.639012	27.3026	6.86861	112.519	61121	-0.0288251	-0.0156542	0.123676	1.95959	-0.0376267	-0.634613
17	53.9534	0	1	0	1	29.0625	205	122	63	1.01	1	0	18.319	9.52269	104.668	73345.7	0.0131557	-0.054872	-0.13604	0.0828328	0.0489491	-0.288133	18.2024	9.2559	101.088	75943.2	-0.0068892	-0.0552564	-0.0899693	0.0489055	-0.00415451	-0.265107
18	53.0548	1	1	0	1	30.9937	170	104	34	1.13	0	0	39.9068	6.5197	156.108	44566.6	-0.00468091	0.00667054	-0.350091	1.01429	0.750909	-0.400833	39.45	6.25681	148.099	46976.9	-0.00942966	0.00649937	-0.304717	1.11996	0.636644	-0.430699
19	68.9534	1	0	0	0	28.5347	174	80	37	0.87	1	0	18.9432	9.92588	112.817	63085.9	0.0193631	0.018339	-0.0778388	1.29862	0.0844091	-0.613838	19.2518	10.4624	120.851	58891.7	0.0260235	0.0209019	-0.199337	1.04834	0.248965	-0.566653
20	54.5041	1	0	0	0	27.7233	280	188	52	1.11	0	0	23.5298	6.73196	95.041	61422.6	0.0449473	0.0171697	0.0659905	4.43667	-0.0362041	-0.811024	23.6242	6.65522	94.3345	61382.7	0.028098	0.0117901	0.0389783	4.61019	-0.0111466	-0.814251
21	48.8329	1	0	0	0	34.3301	176	99	44	0.85	0	0											27.229	8.47563	138.47	54863.7	0.151012	0.148745	0.938356	2.64984	-0.516682	-0.746204
22	55.3507	1	0	1	1	27.159	212	115	42	1.22	1	0											21.9428	9.46933	124.67	57087.8	-0.0744943	-0.0736209	-0.0403072	1.87574	0.100539	-0.640541
23	47.6082	1	1	1	0	42.5748	148	84	40	1.22	1	1											28.7422	17.2761	297.932	22009.6	0.224096	0.217924	-0.273897	0.137593	0.494783	-0.04591
24	55.0274	1	0	0	0	33.3618	205	88	42	1.03	1	0											32.0594	12.6105	242.572	31318.4	0.341871	0.340191	0.0385201		-0.0269555
25	45.737	1	1	0	0	32.3393	225	159	38	1	0	1											33.9408	11.5444	235.096	26531.7	0.427517	0.426341	0.113675	1.16354	-0.125096	-0.54372
26	54.0192	1	0	0	0	22.4688	170	90	70	1.13	0	0											29.0142	6.43895	112.093	57786.2	0.212877	0.243234	-0.0604251	2.80351	0.0643111	-0.740331
27	46.4932	1	0	0	0	34.9917	171	116	42	1.02	0	0											35.6732	16.0911	344.412	19271.5	0.509384	0.581737	0.659508	1.97185	-0.404672	-0.659456
28	68.9863	1	0	0	0	31.2553	159	102	46	1.05	1	0											27.2372	9.84863	160.949	48691.5	0.137324	0.135821	0.0170158	0.517263	-0.107031	-0.36782
29	58.6904	0	0	0	0	41.1947	249	157	78	0.73	0	0											26.6926	12.8226	205.361	38550.8	0.113274	0.106606	0.116463	1.41235	-0.0952667	-0.568719
30	51.7534	1	1	0	0	34.1702	158	89	39	0.9	0	1											30.1408	7.61893	137.784	67905.1	0.244023	0.267419	-0.0802794	2.79473	0.105873	-0.781523
31	56.2712	0	0	0	0	38.7794	174	99	54	0.79	1	0											17.4908	10.5373	110.584	62913.7	-0.264908	-0.259886	0.41934	1.31001	-0.392627	-0.577052
32	47.7205	1	0	0	0	31.3177	213	135	35	0.96	0	0											31.0894	8.12576	151.575	41151.2	0.335069	0.352687	0.0168356	2.97996	0.0717009	-0.739077
33	50.0329	1	0	0	0	29.2698	156	82	33	0.9	0	0											27.364	11.5474	189.59	39226.8	0.1527	0.157428	0.0302971	1.56754	-0.0294062	-0.63565
34	49.7562	1	0	0	0	31.9286	177	115	36	1.31	0	0											33.8768	8.56261	174.044	45946.9	0.425418	0.426131	0.0278089	3.12231	-0.0465153	-0.774398
35	50.7671	1	0	0	0	32.7742	175	97	42	1.21	0	0											24.6566	10.6647	157.773	49671.7	0.0307769	0.0325067	-0.109955	1.60941	0.284044	-0.612862
36	72.2603	1	0	0	0	29.8455	186	124	41	1.01	0	0											27.985	16.1888	271.826	27947.9	0.166523	0.166632	-0.436184	-0.15598	0.866977	0.172334
37	53.0384	1	1	0	1	30.844	187	121	54	1.12	1	1											18.1362	23.9972	261.131	33073.6	-0.237843	-0.236533	-0.253514	0.183632	0.451243	-0.123852
38	80.8301	1	0	1	0	27.4561	157	91	38	0.85	1	0											33.6458	9.32714	188.291	43319.7	0.391492	0.394775	-0.136677	1.86519	0.158315	-0.647561
39	48.3123	1	1	0	1	28.234	173	107	41	0.96	1	0											34.0096	9.92588	202.545	34743.8	0.445328	0.434327	0.372318	3.48208	-0.263025	-0.746465
40	54.6301	1	0	1	0	38.6582	130	54	34	1.04	1	0											15.064	28.4612	257.243	32019.1	-0.381557	-0.372916	0.20163	-0.232561	-0.151638	0.290384
41	54.4137	1	0	1	0	23.0001	132	48	32	1.05	1	0											12.9224	12.5862	97.5863	89321	-0.465448	-0.467783	-0.104047	1.24084	0.023972	-0.54555
42	74.389	1	1	0	0	28.1929	135	90	34	0.93	1	1											35.486	14.5625	310.06	27854.5	0.448343	0.453163	-0.272117	1.3723	0.297522	-0.539438
43	51.7014	1	0	0	0	35.1317	266	179	52	0.83	0	0											26.162	22.2836	349.79	21718.6	0.0976798	0.119387	-0.369815	0.855528	0.65365	-0.410013
44	55.8192	1	0	0	0	25.5025	226	141	76	0.8	0	0											14.6376	8.07465	70.9161	102615	-0.387159	-0.367785	-0.239452	2.37675	0.271495	-0.707111
45	52.9507	1	1	0	0	33.8996	235	130	50	0.83	0	1											31.066	35.1611	655.389	12323.6	0.295433	0.335514	0.283049	-0.202162	-0.174306	0.402304
46	68.5425	1	0	0	1	29.1509	171	121	35	0.9	0	0											27.5054	7.14383	117.896	61724.4	0.161291	0.193453	-0.449684	0.57169	0.717295	-0.370734
47	68.4384	1	0	0	0	23.3331	127	56	51	0.87	0	0											28.6742	8.4449	145.29	52288.1	0.202942	0.219679	-0.0441657	1.22198	0.024181	-0.58785
48	67.1205	1	1	0	0	30.7799	214	118	47	1.19	1	0											20.217	12.0669	146.373	62281.5	-0.146142	-0.140885	0.113865	1.46104	0.000152881	-0.58654
49	46.5425	1	0	0	0	25.762	173	110	44	0.89	0	0											21.9904	10.3519	136.586	56791.3	-0.0850751	-0.079474	0.00996287	1.99784	0.0105506	-0.65611
